# Supplementary material for: Biogenic ZnO Nanoparticles Synthesized from Origanum vulgare Abrogates Quorum Sensing and Biofilm Formation in Opportunistic Pathogen Chromobacterium violaceum
Source: Pharmaceutics. 2021 Oct 20;13(11):1743. doi: 10.3390/pharmaceutics13111743 (PMC8625425; doi:10.3390/pharmaceutics13111743)
Supplement: Supplementary file 1 [file pharmaceutics-13-01743-s001.zip]

Archive with 1 entries (1 files):
- pharmaceutics-1382316-supplementary.pdf
